# Supplementary material for: Baseline inflammatory and metabolic indicators associated with early PD-1 inhibitor resistance in advanced cervical cancer: a retrospective cohort study
Source: Front Med (Lausanne). 2026 Mar 16;13:1779898. doi: 10.3389/fmed.2026.1779898 (PMC13033690; doi:10.3389/fmed.2026.1779898)
Supplement: Supplementary file 2 [file Data_sheet_2.csv]

Patient_ID	PD1_Resistance	Age	BMI	FIGO_Stage	Histology	PDL1_Positive	Prior_Chemotherapy	Prior_Radiotherapy	NLR	LDH_U_L	Hemoglobin_g_L	Albumin_g_L	CEA_ng_mL	CA125_U_mL
1	1	59	24.5	IV	Adenocarcinoma	1	0	0	7.86	450.1	148.1	38.9	0.84	13.52
2	1	52.7	28.1	IV	Adenocarcinoma	1	0	1	3.49	252	111.3	35.9	2.09	7.69
3	1	60.4	18.2	III	Squamous	1	0	0	3.36	362.9	129.3	38.3	6.54	6.28
4	1	69	24.3	IV	Squamous	1	1	1	6.47	172	123.4	44.3	2.96	7.32
5	1	51.8	24.6	III	Squamous	1	1	0	6.68	318.9	136.7	47.5	1.65	26.76
6	1	51.8	26.4	III	Adenocarcinoma	1	1	0	3.23	170.8	140.2	46.1	2.22	31.69
7	1	69.6	19.5	IV	Squamous	1	1	1	3.4	208.9	119.8	37.8	4.97	7.34
8	1	61.6	19.2	III	Squamous	0	0	1	3.63	434.6	109.4	35.2	4.17	41.53
9	1	49.5	25.5	IV	Adenocarcinoma	0	0	1	1.89	247.4	125.5	40.4	2.6	15.83
10	1	59.4	24.7	IV	Adenocarcinoma	0	1	1	2.58	283.7	110.4	32.5	2.41	24.6
11	1	49.6	24.6	III	Adenocarcinoma	0	1	1	2.44	341.7	146.2	41.1	2.37	68.62
12	1	49.5	24.9	III	Squamous	1	0	1	2.83	308.5	121.2	39.2	1.73	41.59
13	1	56.5	21.4	III	Squamous	1	1	1	4.03	277.8	114.5	37.9	7.92	18.39
14	1	35.3	24.5	III	Squamous	1	0	0	4.47	296.8	121.9	33.3	2.48	11.9
15	1	37.2	24.7	III	Adenocarcinoma	1	1	0	6.63	478.1	101.5	41.9	6.24	4.92
16	1	48.6	21.3	IV	Adenocarcinoma	0	0	1	2.45	259.3	106.5	37.6	7.48	13.42
17	1	44.2	30	III	Squamous	1	1	1	5.7	282.3	135.4	35	5.47	19.15
18	1	57.2	25.3	III	Squamous	1	0	1	3.74	357.8	110.7	28	2.32	11.12
19	1	45.2	19.6	IV	Squamous	1	0	1	4.01	362.7	105.5	39.7	3.83	20.25
20	1	40.3	25.9	III	Adenocarcinoma	1	1	0	5.2	369.9	126.5	47.1	2.96	23.42
21	1	68.5	20.4	IV	Adenocarcinoma	0	0	1	2.25	321.2	135.2	46.6	1.75	18.97
22	1	51.9	26.4	III	Squamous	1	0	1	4.72	162.8	129	37.9	3.65	14.08
23	1	54.8	27.6	III	Squamous	1	0	1	4.36	409.6	132.6	37.3	1.48	24.98
24	1	40.1	20.9	IV	Squamous	0	1	1	4.9	162.5	109.3	41.7	6.13	30.25
25	1	48.8	27	IV	Adenocarcinoma	0	0	1	4.56	291.3	100.5	35.7	2.27	10.35
26	1	55.2	25.1	IV	Adenocarcinoma	1	0	0	8.12	197.3	139.4	41	3.39	59.6
27	1	42.8	26.5	IV	Adenocarcinoma	1	1	1	3.04	258.7	115.1	42.9	3.56	20.72
28	1	57.8	30.1	IV	Squamous	1	0	1	3.22	293.6	116.1	44.8	2.57	22.49
29	1	48.2	22.9	III	Squamous	1	0	1	3.07	293	137.1	39.4	4.27	36.44
30	1	51.2	21.1	III	Squamous	1	0	0	3.18	301.9	126.8	39	2.26	26.13
31	1	48.2	20.7	IV	Squamous	1	1	0	3.04	407.9	125.5	36.2	5.07	43.26
32	1	72.3	20.9	IV	Adenocarcinoma	1	1	1	6.04	304.7	148.2	36.4	1.34	27.14
33	1	54	23.4	IV	Adenocarcinoma	1	0	1	6.42	242.7	110.8	38.9	3.24	14.46
34	1	43.7	24.9	III	Adenocarcinoma	0	0	0	3.15	350.1	131.7	41.3	9.62	28.59
35	1	62.2	24.6	III	Adenocarcinoma	1	1	1	2.72	370.1	120.2	43.5	1.65	9.97
36	1	42.1	26.5	IV	Squamous	1	0	0	4.86	155.3	123	36.5	2	23.95
37	1	56.1	23.7	III	Squamous	1	0	1	3.18	317.5	139.7	45.9	4.09	21.69
38	1	34.9	28.6	IV	Adenocarcinoma	0	1	1	5.13	326.7	126.2	38.7	3.35	19.19
39	1	41.1	22.8	IV	Adenocarcinoma	1	0	1	4.42	237.9	126.6	39.7	3.71	20.29
40	1	56	32.9	III	Squamous	1	1	1	1.6	386.7	133.7	36.7	4.03	5.95
41	1	61.3	25.8	IV	Squamous	0	1	1	6.63	251.1	114.5	29.9	4.4	15.12
42	1	55.8	20.8	IV	Squamous	0	1	0	7.04	275.6	108.2	43.4	5.85	23.69
43	1	53	20.1	III	Adenocarcinoma	0	0	1	3.09	249	105.5	42.8	3.84	24.83
44	1	51.1	25.3	IV	Squamous	1	1	1	3.45	265.8	93.2	38.6	2.6	10.81
45	1	39.6	22.9	III	Squamous	1	1	1	4.56	166.9	146.7	40.1	4.5	53.84
46	1	47	26.1	IV	Squamous	0	1	1	4.64	136.4	104.7	41.9	9.39	12.11
47	1	49.6	25.3	III	Squamous	0	1	1	5.17	406.2	116.5	33.4	2.77	43.76
48	1	64.5	23.5	IV	Squamous	1	0	1	7.39	189.1	115.7	37.6	1.67	29.94
49	1	57.5	20.8	III	Squamous	1	1	0	3.8	176.3	123.5	43.1	5.84	14.12
50	1	36.8	18.5	III	Squamous	1	1	1	2.78	73	130.2	34.7	2.79	76.92
51	1	57.3	22.2	IV	Squamous	0	0	1	1.83	207.6	130.8	41	0.82	9.63
52	1	50.3	26.6	III	Squamous	1	1	1	2.89	146.8	111.6	34.2	5	42.24
53	1	47.5	24.4	III	Squamous	1	1	0	4.04	410.4	117.2	41.7	2.18	44.72
54	1	60.1	19.5	IV	Adenocarcinoma	1	1	0	7.03	354.2	123.2	39.7	2.85	13.88
55	1	64.2	24.3	IV	Squamous	1	1	0	3.24	203.2	116.1	33.2	3.67	58.83
56	1	63.2	25	IV	Squamous	1	1	1	4.46	464.6	140.8	44.6	3.37	18.63
57	1	45.9	20.7	IV	Adenocarcinoma	1	1	1	4.06	351.7	125.9	36.8	4.6	27.17
58	1	51.1	24.2	III	Squamous	0	1	1	6.04	235.5	129.2	36.5	2.31	26.63
59	1	57.3	23.9	III	Squamous	1	0	1	8.23	42.2	128.2	40.6	4.09	20.21
60	1	63.7	19.8	III	Squamous	1	1	1	3.22	468.1	135	44.5	2.57	39.16
61	1	49.4	24.9	IV	Squamous	1	0	1	3.29	140.9	121.8	35.6	4.68	38.68
62	1	52.3	25.6	IV	Squamous	1	0	1	5.8	118.1	102.2	40.1	4.35	6.53
63	1	43.3	27.4	IV	Squamous	1	1	1	5.21	355.3	124.7	41.6	1.71	55.31
64	1	42.4	27.3	IV	Squamous	1	0	0	7.12	481.3	110.7	42.6	5.76	6.93
65	1	62.1	19	III	Squamous	1	1	1	5.05	387.5	112.4	40.5	2.18	45.73
66	1	67.4	20.5	III	Squamous	1	0	1	3.5	314.5	127.2	38.3	4.88	48.85
67	1	53.4	25.5	III	Squamous	1	1	0	5.06	317.3	135.9	36.4	3.74	10.34
68	1	63.9	25.4	III	Squamous	0	1	1	5.91	340.3	119.7	40.2	9.05	16.65
69	0	57.6	25.5	III	Squamous	1	1	0	2.69	215.1	123.5	35.4	2.63	10.24
70	0	47.8	36.8	IV	Squamous	0	0	1	0.88	273.6	142	27.8	2.44	19.1
71	0	57.6	25.6	III	Adenocarcinoma	1	1	1	3.53	313.3	122.6	41.6	2.97	17.89
72	0	69.2	27.6	III	Squamous	0	0	0	3.85	255.5	154	43.5	2.5	38.31
73	0	53.7	26.9	III	Squamous	0	1	0	2.4	217.5	126.9	30.1	4.85	55.55
74	0	69.4	25.9	IV	Squamous	0	0	0	5.03	125.8	96	35.7	1.14	58.97
75	0	28.4	22.6	IV	Squamous	1	1	1	1.45	142.9	129.4	42.3	1.6	14.98
76	0	62.2	26.3	III	Squamous	1	0	1	1.15	195.6	124.5	48.2	1.58	19.17
77	0	55	21.1	III	Adenocarcinoma	1	1	1	3.31	174.5	136.6	39.9	5.31	6.83
78	0	51.2	22.9	IV	Adenocarcinoma	0	1	1	4.36	203.8	128.4	36.8	8.38	12.63
79	0	55	22	III	Squamous	0	1	0	5.18	220.7	117.6	39.1	2.82	43.61
80	0	34.6	24	IV	Adenocarcinoma	0	1	1	2.43	253.6	103.1	45.4	2.71	68.78
81	0	51.9	31.6	IV	Squamous	1	1	0	4.4	211.9	116.6	37.2	3.13	9.36
82	0	57.6	17.4	III	Squamous	0	1	1	2.97	250.6	108.1	36.5	6.03	14.66
83	0	68.6	26	III	Squamous	0	0	1	2.8	221.3	111.7	37.8	1.72	21.79
84	0	49	18.2	IV	Adenocarcinoma	1	1	1	4.15	79.7	127.2	35.9	3.47	27.01
85	0	46.2	22.1	III	Squamous	1	1	0	3.85	151.6	141.6	40.3	5.39	12.59
86	0	49.2	27.4	III	Squamous	0	1	0	1	206.8	124.6	46.5	4.06	29.87
87	0	63.1	23.9	IV	Squamous	1	1	0	4.91	132.8	103.5	41.1	3.37	15.93
88	0	57.3	20	IV	Squamous	0	1	1	4.79	258.4	125.3	38.8	5.48	21.97
89	0	48.9	21.3	IV	Squamous	1	1	0	2.22	323	135.3	38.6	0.59	32.54
90	0	59.1	26	IV	Squamous	0	1	0	3.53	301.4	111.3	33.4	4.51	22.3
91	0	55.1	21.2	III	Squamous	1	0	1	3.65	202	117.6	43.4	2.03	16.35
92	0	63.6	24.4	III	Squamous	1	0	1	3.35	320.3	119.6	39.5	1	20.56
93	0	47.2	23.9	IV	Squamous	1	1	1	2.32	227.1	109	39.1	4.08	20.87
94	0	50.9	21.5	III	Squamous	0	1	0	2.16	193.4	128	52.9	6.85	17.13
95	0	50.3	31	III	Squamous	0	0	0	2.99	174.2	117.8	41	2.77	18.52
96	0	39.8	25.9	IV	Squamous	1	1	1	4.52	195.8	125	36.7	5.32	67.97
97	0	57	16.8	III	Adenocarcinoma	1	1	0	3.72	189.9	107.6	38.1	7.9	32.87
98	0	56.7	24.3	III	Squamous	0	1	0	2.55	228.6	113.6	44.5	6.61	18.05
99	0	54.2	21.4	III	Squamous	1	0	1	4.01	227.9	129	40.3	8.04	36.16
100	0	51.8	26.6	III	Squamous	0	0	1	-0.63	217	114.4	33.9	4.69	17.57
101	0	40.2	21	III	Squamous	1	1	0	4.49	247.1	142.4	43.6	3.14	50.46
102	0	50	23.3	III	Squamous	1	1	1	0.79	299.4	114.1	37.1	1.15	28.75
103	0	50.7	25.4	III	Squamous	1	1	0	2.56	282.7	122.4	47.5	2.59	20.59
104	0	46.2	26.6	IV	Squamous	1	0	1	1.59	113.7	131.8	44.2	1.81	30.37
105	0	52.5	19.6	IV	Squamous	0	1	0	1.36	39.6	100.5	38	11.05	7.39
106	0	58.1	22.6	IV	Squamous	1	1	0	4.51	281.6	96	45.1	2.7	10.09
107	0	72.6	22.1	IV	Squamous	1	0	0	2.42	121.9	99.1	40.1	3.23	9.62
108	0	55.8	21.5	III	Squamous	0	1	1	3.46	201.2	136.2	43.3	4.18	24.53
109	0	56.6	29.7	III	Squamous	1	0	0	2.96	135.6	112.1	41.8	3.08	74.65
110	0	53.4	25.1	IV	Squamous	1	1	0	3.63	91.7	153.4	36.3	8.31	105.84
111	0	35.3	19.4	III	Squamous	0	1	1	3.12	254.4	111.9	37.2	2.07	34.7
112	0	53.8	26.8	IV	Squamous	0	1	0	1.38	269.5	121.9	44	3.38	31.52
113	0	54.7	30.9	III	Squamous	1	0	1	4.3	176.8	139.9	38.4	1.92	6.29
114	0	78.2	27.2	IV	Adenocarcinoma	0	0	1	2.39	37	146.1	38.1	1.36	15.18
115	0	52.2	18.5	III	Squamous	0	0	1	1.03	178.9	146.8	35.9	2.08	12.79
116	0	57.1	22.1	IV	Squamous	1	1	1	2.47	244	135.5	41.5	2.94	14.37
117	0	53.8	28	III	Adenocarcinoma	1	0	1	4.94	114.2	133	48.3	2.32	19.73
118	0	42.6	21.3	IV	Adenocarcinoma	0	1	0	4.11	229.5	127.3	35.4	1.98	15.95
119	0	65.3	25.2	III	Squamous	0	1	1	2.57	215.7	129.8	39.9	1.29	5.55
120	0	61.5	26.3	III	Squamous	1	0	0	2.57	257	112.1	45.6	2.86	37.47
121	0	61.9	20.5	IV	Adenocarcinoma	0	1	1	2.61	225.1	108.5	39.5	1.22	10.48
122	0	45.2	23.5	III	Squamous	0	1	1	5.68	149.3	119.4	41.7	4.74	26.24
123	0	67.8	12.7	IV	Squamous	1	1	1	3.51	299.8	117.1	35.4	3.16	94.81
124	0	40.4	20.2	IV	Squamous	1	1	0	3.57	205.8	113.4	41.6	1.25	11.66
125	0	59.9	22.8	III	Squamous	1	1	1	4.34	214.9	128.7	39	2.5	3.78
126	0	75.6	19.5	IV	Squamous	0	0	1	3.33	152	132.1	43.8	1.91	18.17
127	0	44.4	29.3	IV	Squamous	1	1	0	2.69	186	120.6	44.7	3.64	47.97
128	0	48.6	18.8	IV	Squamous	1	0	1	2.77	155.4	139.1	50.4	6.71	87.43
129	0	55.1	22.2	III	Squamous	0	0	1	2.93	204.8	104.2	42.2	0.98	9.39
130	0	49.2	24.1	III	Squamous	0	1	1	2.97	335.6	116.8	41.1	3.22	31.43
131	0	38.9	28.6	IV	Squamous	1	1	0	3.95	121.6	109.9	40.6	2.73	16.03
132	0	54.8	18.8	IV	Squamous	0	1	1	3.09	104.8	94.6	38.4	4.49	20.61
133	0	43.7	27.7	III	Squamous	1	0	0	3.96	318.9	118.3	41.2	3.41	141.32
134	0	58.7	23.7	IV	Adenocarcinoma	0	1	1	2.92	202.3	117.8	38.6	1.91	7.75
135	0	45.1	20.4	III	Squamous	1	0	0	3.12	170.4	139.5	40.5	2.48	26.51
136	0	69.3	25.3	III	Squamous	1	1	0	0.46	289	127.8	45.2	1.86	30.8
137	0	46.4	24.4	III	Squamous	0	1	0	4.19	174.8	105.8	35.7	5.73	47.47
138	0	50.9	21.7	III	Squamous	1	1	1	3.46	343.5	144.1	44.5	3.04	23.77
139	0	62.1	23.9	IV	Squamous	1	1	0	4.3	263.8	135.6	45.2	9.4	27.54
140	0	42	22.4	III	Squamous	0	0	1	-0.69	182.9	127.1	39.3	2.9	16.88
